# Supplementary material for: A Systematic Review of Nutritional Lab Correlates with Chemotherapy Induced Peripheral Neuropathy
Source: J Clin Med. 2022 Jan 12;11(2):355. doi: 10.3390/jcm11020355 (PMC8780075; doi:10.3390/jcm11020355)
Supplement: Supplementary file 1 [file jcm-11-00355-s001.zip]

Archive with 1 entries (1 files):
- jcm-1481100-supplementary.pdf
